# Supplementary material for: Eunuchs or Females? Causes and Consequences of Gynodioecy on Morphology, Ploidy, and Ecology of Stellaria graminea L. (Caryophyllaceae)
Source: Front Plant Sci. 2021 Apr 12;12:589093. doi: 10.3389/fpls.2021.589093 (PMC8072285; doi:10.3389/fpls.2021.589093)
Supplement: Supplementary file 2 [file Data_Sheet_2.xls]

## Sheet: precipitaion
Code	precip_01	precip_02	precip_03	precip_04	precip_05	precip_06	precip_07	precip_08	precip_09	precip_10	precip_11	precip_12	precip_13
SK-ST1	41	39	41	49	68	85	78	70	53	49	57	56	686
SK-ST2	32	32	33	41	58	72	69	57	43	37	46	38	564
SK-ST3	35	36	38	44	62	82	76	62	47	42	50	46	620
SK-ST4	35	35	36	45	65	83	75	66	48	43	52	48	631
SK-ST5	35	36	36	42	57	73	69	59	45	42	51	46	591
SK-ST6	33	33	38	42	58	71	68	63	45	42	49	42	584
SK-ST7	35	35	38	44	61	78	73	63	47	42	50	45	612
SK-ST8	34	35	36	43	60	78	73	60	45	41	49	43	611
SK-ST9	33	33	35	42	58	73	70	59	44	39	48	40	574
SK-ST10	44	41	44	48	66	82	79	68	52	49	59	61	693
SK-ST11	50	47	48	54	75	93	92	77	59	53	65	67	780
SK-ST12	55	51	55	59	81	99	96	87	67	60	67	68	845
SK-ST13	47	46	43	50	72	94	91	74	63	55	59	66	764
SK-ST14	43	43	43	55	77	95	100	79	69	55	56	59	774
SK-ST15	39	40	40	55	76	94	103	80	68	53	52	53	768
SK-ST16	39	39	38	54	82	101	109	90	65	50	49	51	753
SK-ST17	32	32	33	53	80	98	95	82	54	45	46	40	690
SK-ST18	30	32	34	51	78	98	89	80	52	44	47	38	683
SK-ST19	37	40	44	63	93	116	105	92	64	55	58	48	794
SK-ST20	59	54	59	72	103	133	130	112	85	66	70	70	1000
SK-ST21	68	64	66	73	100	127	135	114	85	70	80	84	1053
SK-ST22	63	65	77	81	117	144	138	120	94	82	85	78	1191
SK-ST23	54	54	63	70	99	124	120	102	81	69	72	66	1042
SK-ST24	53	49	53	57	79	99	94	87	68	60	65	64	839
SK-ST25	43	40	45	51	69	80	71	67	54	49	60	55	689
SK-ST26	48	50	54	62	86	106	93	82	66	64	73	64	822
SK-ST27	45	47	53	61	89	108	99	81	62	61	68	58	832
SK-ST28	41	45	50	63	92	113	98	87	64	60	66	54	791
SK-ST29	33	36	37	52	76	95	76	69	50	48	58	43	673
SK-ST30	31	34	36	55	80	99	83	75	51	48	55	41	688
SK-ST31	33	36	37	60	85	104	94	83	56	51	56	44	739
SK-ST32	33	36	37	62	91	109	104	91	60	52	53	43	771
SK-ST33	32	33	34	54	77	96	98	81	62	50	47	43	707
SK-ST34	39	39	40	54	78	90	98	80	70	54	53	54	749
SK-ST35	38	36	35	52	79	97	103	86	59	48	47	47	727
SK-ST36	35	33	34	50	79	99	100	85	56	45	44	42	717
SK-ST37	49	45	51	64	95	121	120	107	70	53	57	56	888
SK-ST38	61	58	67	86	127	164	164	144	100	71	75	70	1144
SK-ST39	62	60	70	87	121	155	149	130	91	76	81	73	1157
SK-ST40	59	56	67	80	118	156	157	134	102	74	73	69	1056
SK-ST41	54	48	52	66	99	132	130	117	81	59	61	60	959
SK-ST42	55	50	55	64	89	114	111	94	77	63	66	65	915
SK-ST43	58	53	58	66	93	120	117	100	80	66	70	70	951
SK-ST44	52	51	54	59	79	99	91	82	67	63	71	67	859
SK-ST45	51	51	54	61	81	101	91	79	68	66	74	69	846
SK-ST46	64	63	77	86	124	160	162	137	104	82	82	76	1217
SK-ST47	35	38	41	59	87	110	98	87	59	52	56	44	727
SK-ST48	49	53	57	64	91	113	99	90	70	67	75	66	940
SK-ST49	44	42	47	54	73	88	78	71	59	53	63	57	729
SK-ST50	54	55	59	65	87	109	100	91	74	69	76	71	894
UA-ST1	62	56	56	64	88	111	100	91	66	60	73	86	940
UA-ST2	62	59	62	74	102	126	115	99	73	63	78	82	995
UA-ST3	50	56	62	79	121	150	144	115	83	61	73	69	1063
UA-ST4	37	41	48	68	105	132	132	103	70	47	52	48	883
UA-ST5	29	32	35	59	98	114	113	92	65	40	39	39	764
UA-ST6	30	38	42	62	105	128	125	98	67	51	49	48	847
UA-ST7	56	56	62	71	108	136	141	111	84	71	74	80	1047
UA-ST8	66	68	72	80	111	145	148	118	92	84	91	99	1174
UA-ST9	61	61	65	75	105	140	141	111	88	77	80	88	1092
UA-ST10	32	35	37	51	85	108	105	88	60	48	42	45	732
UA-ST11	42	42	48	60	91	126	122	97	75	56	52	58	871
UA-ST12	44	49	52	63	92	130	125	101	80	62	60	64	899
RO-ST1	45	42	43	69	103	126	105	89	70	56	53	52	863
RO-ST2	45	42	42	62	91	125	105	88	67	52	51	53	843
RO-ST3	41	42	46	68	100	120	116	92	63	51	50	49	838
RO-ST4	41	42	46	68	100	120	116	92	63	51	50	49	838
RO-ST5	24	22	24	44	71	84	82	68	43	31	24	27	551
RO-ST6	30	30	32	51	77	96	93	76	47	36	33	33	631
RO-ST7	29	29	33	56	85	105	98	81	46	34	31	28	666
RO-ST8	42	40	46	69	103	131	127	99	69	53	55	49	883
RO-ST9	53	50	58	82	113	146	139	110	81	68	73	65	1038
RO-ST10	37	38	38	57	85	90	84	66	47	43	50	48	690
RO-ST11	49	48	55	71	100	139	131	100	71	62	57	58	941
RO-ST12	37	36	40	59	87	107	102	77	58	47	43	42	735
RO-ST13	30	27	28	48	64	81	70	56	45	36	33	38	556
RO-ST14	48	38	40	55	75	93	73	61	56	43	43	58	683
RO-ST15	60	46	52	69	89	114	87	76	65	50	59	68	845
RO-ST16	49	38	44	66	92	121	96	83	61	51	54	59	814
RO-ST17	33	31	34	56	87	100	86	76	46	37	38	41	665
RO-ST18	28	23	25	49	68	84	76	58	43	35	34	35	564
RO-ST19	30	24	28	52	71	87	84	61	49	39	34	39	603
RO-ST20	37	35	39	62	88	100	99	73	59	46	40	50	728
RO-ST21	36	36	40	62	88	103	102	78	60	46	39	48	726
RO-ST22	30	27	31	52	83	93	93	69	49	38	33	36	634
RO-ST23	27	25	29	48	77	90	90	74	50	34	29	30	603
RO-ST24	36	36	40	59	93	112	109	88	61	45	41	42	741
RO-ST25	37	37	40	60	96	116	111	91	62	47	43	43	783
RO-ST26	28	29	29	43	78	87	78	64	43	33	40	35	579
RO-ST27	26	26	29	52	78	88	81	74	48	34	37	30	603
RO-ST28	27	27	29	53	83	102	98	85	51	35	31	29	650
RO-ST29	25	25	27	51	78	95	90	76	48	33	29	25	602
RO-ST30	23	23	27	51	76	92	89	68	46	31	30	25	580
RO-ST31	25	25	31	56	83	103	97	79	46	34	31	28	638
RO-ST32	28	28	34	59	94	114	109	85	54	36	31	29	701
RO-ST33	30	31	37	60	95	119	119	93	61	43	39	35	768
RO-ST34	29	32	35	53	77	103	110	85	62	47	46	38	729
RO-ST35	34	33	38	57	83	107	108	82	60	47	47	43	748
RO-ST36	45	38	38	61	81	102	95	74	57	50	51	55	711
RO-ST37	45	36	36	53	74	93	76	68	48	44	48	58	700
RO-ST38	58	53	54	68	94	118	107	93	67	59	68	76	910
RO-ST39	42	41	43	63	95	109	105	81	58	54	53	52	796
RO-ST40	41	40	39	61	94	103	93	79	58	52	52	50	762
RO-ST41	47	44	44	63	92	128	107	90	69	54	55	56	849

## Sheet: t2m-mean month temperatures
Code	t2m_01	t2m_02	t2m_03	t2m_04	t2m_05	t2m_06	t2m_07	t2m_08	t2m_09	t2m_10	t2m_11	t2m_12	t2m_13
SK-ST1	-1.54	0.04	3.73	9.02	13.96	17.05	18.86	18.89	13.55	8.46	3.57	-0.9	8.72
SK-ST2	-0.18	1.47	5.35	10.55	15.56	18.85	20.74	20.74	15.33	9.97	4.83	0.2	10.27
SK-ST3	-1.02	0.55	4.23	9.2	14.09	17.24	19.09	19.27	14	8.82	3.82	-0.59	9.05
SK-ST4	-1.39	0.25	3.93	9.2	14.06	17.19	19.05	19.15	13.76	8.66	3.71	-0.83	8.88
SK-ST5	-0.14	1.7	5.48	10.67	15.69	18.96	20.88	20.87	15.39	10.1	4.92	0.35	10.39
SK-ST6	0.28	2.1	5.96	10.93	16.03	19.35	21.27	21.24	15.79	10.46	5.23	0.67	10.77
SK-ST7	-0.34	1.33	5.09	10.05	15.05	18.3	20.17	20.23	14.89	9.63	4.53	0.05	9.91
SK-ST8	-0.42	1.29	5.06	10.3	15.26	18.53	20.36	20.44	15.03	9.72	4.6	0.03	10
SK-ST9	-0.17	1.5	5.32	10.5	15.51	18.8	20.66	20.69	15.28	9.94	4.8	0.2	10.24
SK-ST10	-1.36	0.26	3.97	9.36	14.41	17.61	19.42	19.18	13.79	8.78	3.93	-0.66	9.06
SK-ST11	-2.01	-0.47	3.1	8.41	13.36	16.45	18.28	18.17	12.96	8.1	3.31	-1.3	8.19
SK-ST12	-2.82	-1.48	2.01	7.24	12.09	15.19	17.07	16.91	11.79	7.1	2.34	-2.19	7.11
SK-ST13	-2.26	-0.4	3.98	9.99	14.92	18	19.64	18.96	13.73	9.21	4.26	-1.2	9.06
SK-ST14	-3.03	-1.32	2.96	8.71	13.52	16.45	18.11	17.67	12.53	8.14	3.21	-2.03	7.9
SK-ST15	-2.29	-0.61	3.63	9.4	14.2	17.27	18.83	18.32	13.28	8.81	3.76	-1.51	8.58
SK-ST16	-2.01	-0.63	3.31	8.71	13.61	16.83	18.35	17.86	12.93	8.71	3.4	-1.59	8.28
SK-ST17	-2.86	-1.6	2.21	7.42	12.28	15.59	17.24	16.99	11.96	7.62	2.21	-2.54	7.2
SK-ST18	-3.44	-2.26	1.19	6.51	11.54	14.86	16.45	16.25	11.3	7.01	1.58	-3.15	6.48
SK-ST19	-3.73	-2.64	0.82	6.19	11.22	14.49	16.1	15.86	10.87	6.5	1.21	-3.5	6.11
SK-ST20	-3.87	-3.07	0.12	5.16	10.08	12.82	14.61	14.53	9.79	5.73	1.15	-3.34	5.3
SK-ST21	-3.19	-1.94	1.42	6.6	11.55	14.44	16.32	16.22	11.31	6.9	2.21	-2.54	6.6
SK-ST22	-6.45	-5.77	-2.91	2.03	6.56	9.38	11.04	11.18	6.58	2.65	-1.88	-6.13	2.18
SK-ST23	-3.26	-2.2	1.2	6.5	11.58	14.88	16.55	16.18	11.14	6.77	1.79	-2.97	6.5
SK-ST24	-3.12	-1.91	1.52	6.71	11.57	14.65	16.48	16.33	11.27	6.68	1.97	-2.61	6.64
SK-ST25	-1	0.61	4.44	9.79	14.94	18.3	20.16	20.04	14.45	9.28	4.22	-0.44	9.59
SK-ST26	-2.93	-1.65	1.99	7.33	12.38	15.64	17.42	17.11	11.87	7.16	2.16	-2.55	7.15
SK-ST27	-3.17	-1.95	1.6	7.17	12.2	15.62	17.25	16.86	11.64	7.12	1.96	-2.87	6.94
SK-ST28	-3	-1.83	2.01	7.56	12.51	15.83	17.52	17.25	12	7.32	2.1	-2.69	7.2
SK-ST29	-1.6	-0.2	3.86	9.61	14.65	18.04	19.79	19.48	14.01	8.99	3.51	-1.41	9.05
SK-ST30	-2.37	-0.98	3.08	8.7	13.71	17.09	18.79	18.56	13.18	8.42	2.82	-2.11	8.23
SK-ST31	-3.43	-2.09	2.02	7.28	11.98	15.25	17.03	16.99	11.78	7.13	1.72	-3.06	6.88
SK-ST32	-4.16	-2.92	1.09	6.12	10.67	13.85	15.65	15.68	10.65	6.18	0.93	-3.7	5.83
SK-ST33	-3.32	-1.8	2.43	7.87	12.42	15.62	17.45	17.26	12.05	7.5	2.34	-2.7	7.25
SK-ST34	-2.65	-0.87	3.48	9.23	14.04	17.11	18.89	18.5	13.16	8.59	3.49	-1.75	8.43
SK-ST35	-2.33	-0.98	2.89	8.21	13.11	16.35	17.84	17.5	12.54	8.29	2.94	-1.95	7.86
SK-ST36	-2.7	-1.51	2.07	7.28	12.28	15.58	17.16	16.86	11.93	7.77	2.33	-2.43	7.21
SK-ST37	-2.69	-1.6	1.68	6.84	12.04	15.35	16.92	16.58	11.78	7.7	2.31	-2.51	7.03
SK-ST38	-3.99	-3.07	0.02	5.06	10.06	13.26	14.83	14.63	9.97	5.99	0.81	-3.83	5.31
SK-ST39	-5.16	-4.36	-1.3	3.65	8.46	11.52	13.11	13.04	8.41	4.49	-0.47	-4.99	3.86
SK-ST40	-4.45	-3.74	-0.65	4.34	9.32	12.38	14.05	13.85	9.16	5.2	0.37	-4.2	4.63
SK-ST41	-2.97	-2.2	1	6.16	11.31	14.3	15.96	15.62	10.92	6.86	2.02	-2.58	6.36
SK-ST42	-2.64	-1.61	1.82	7.06	12.15	15.42	17.09	16.74	11.71	7.34	2.42	-2.33	7.09
SK-ST43	-3.2	-2.23	1.15	6.35	11.35	14.34	16.13	15.89	10.98	6.69	1.95	-2.74	6.38
SK-ST44	-3.22	-2.08	1.52	6.65	11.56	14.77	16.51	16.32	11.16	6.57	1.78	-2.75	6.57
SK-ST45	-3.76	-2.67	0.85	5.94	10.81	13.98	15.7	15.52	10.46	5.97	1.22	-3.29	5.89
SK-ST46	-5.34	-4.72	-1.77	3.12	7.95	10.91	12.57	12.51	7.91	4.03	-0.67	-5.15	3.44
SK-ST47	-3	-1.78	1.74	7.19	12.33	15.73	17.33	17	11.94	7.49	2.03	-2.79	7.09
SK-ST48	-4.76	-3.78	-0.47	4.6	9.3	12.2	14.03	14.1	9.13	4.66	-0.08	-4.48	4.53
SK-ST49	-2.45	-1.06	2.7	7.89	12.88	16.08	17.96	17.95	12.55	7.6	2.61	-1.96	7.75
SK-ST50	-4.3	-3.32	0.14	5.1	9.83	12.86	14.62	14.66	9.66	5.16	0.51	-3.82	5.1
UA-ST1	-3.52	-2.07	2.2	8.2	13.24	16.09	17.82	17.28	12.3	7.76	3.02	-2.37	7.49
UA-ST2	-3.59	-2	2.11	8.08	13.56	16.47	18.05	17.42	12.44	7.84	2.91	-2.54	7.56
UA-ST3	-4.9	-3.71	-0.22	5.52	10.97	13.68	15.03	14.57	9.95	5.77	1.14	-4.02	5.31
UA-ST4	-3.46	-2.02	1.61	7.51	13.31	16.27	17.74	16.96	12.05	7.61	2.52	-2.72	7.28
UA-ST5	-3.17	-1.78	1.9	7.87	13.36	16.15	17.71	16.99	12.11	7.65	2.71	-2.48	7.42
UA-ST6	-2.93	-1.52	2.41	8.39	13.62	16.51	18.09	17.41	12.58	8.18	3.44	-1.9	7.86
UA-ST7	-5.18	-4.03	-0.35	5.36	10.19	12.77	14.32	13.93	9.39	5.36	1.07	-4.01	4.9
UA-ST8	-4.06	-2.65	1.46	7.34	12.14	14.83	16.52	15.99	11.15	6.87	2.48	-2.78	6.6
UA-ST9	-4.31	-2.91	1.17	6.94	11.73	14.4	16.12	15.58	10.81	6.53	2.2	-3.11	6.26
UA-ST10	-2.74	-1.17	2.71	8.58	13.52	16.47	18.35	17.69	12.83	8.5	3.62	-1.72	8.05
UA-ST11	-3.16	-1.55	2.38	8.25	13.05	16.03	17.71	17.07	12.28	8.03	3.28	-2.09	7.6
UA-ST12	-4.22	-2.74	1.16	6.92	11.6	14.4	16.05	15.53	10.86	6.7	2.21	-3.08	6.28
RO-ST1	-6.06	-4.33	-1.55	3.7	9.05	12.15	13.64	13.24	8.62	4.41	-0.92	-4.97	3.92
RO-ST2	-4.14	-2.28	0.84	6.22	11.72	14.91	16.41	15.94	11.07	6.78	1.34	-2.85	6.33
RO-ST3	-5.27	-3.31	-0.12	5.58	11.01	14.36	15.85	14.92	10.05	5.85	0.7	-3.95	5.48
RO-ST4	-5.27	-3.31	-0.12	5.58	11.01	14.36	15.85	14.92	10.05	5.85	0.7	-3.95	5.48
RO-ST5	-4.33	-2.39	0.87	6.85	12.46	15.66	17.13	16.07	11.09	6.73	1.59	-3.26	6.54
RO-ST6	-6.24	-4.48	-1.52	4.22	9.71	12.76	14.1	13.22	8.69	4.37	-0.6	-5.17	4.09
RO-ST7	-4.78	-3.04	-0.11	5.65	11.41	14.51	15.97	14.94	10.41	5.99	0.98	-3.8	5.68
RO-ST8	-5.66	-4.32	-1.09	4.7	10.36	13.32	14.63	14.05	9.4	5.19	0.23	-4.67	4.68
RO-ST9	-6.34	-5.12	-1.85	3.79	9.29	12.07	13.47	13.04	8.5	4.32	-0.5	-5.32	3.78
RO-ST10	-1.64	1.17	4.61	10.3	15.85	19.99	21.8	20.71	15.08	9.88	3.93	-0.57	10.09
RO-ST11	-5.37	-3.2	-0.01	5.52	10.61	13.61	15.13	14.52	9.89	5.63	0.48	-4.09	5.22
RO-ST12	-2.75	-0.19	3.36	9.21	14.58	17.89	19.38	18.53	13.55	8.89	3.31	-1.53	8.68
RO-ST13	-1.65	0.69	4.55	10.47	15.92	19.13	20.7	19.87	14.92	10.27	4.46	-0.22	9.92
RO-ST14	-2.24	-0.23	3.84	9.73	14.87	17.93	19.8	19.08	14	9.46	3.94	-0.82	9.12
RO-ST15	-1.57	0.25	4.6	10.39	15.52	18.47	20.34	19.76	14.65	10.11	4.67	-0.41	9.74
RO-ST16	-1.76	-0.03	4.61	10.26	15.33	18.28	20.12	19.45	14.57	10.04	4.71	-0.63	9.58
RO-ST17	-3.25	-1.21	2.88	8.65	13.8	16.87	18.47	17.8	12.9	8.31	2.87	-2.18	8
RO-ST18	-2.5	-0.29	4.41	10.3	15.4	18.82	20.67	19.91	14.62	9.65	3.89	-1.4	9.46
RO-ST19	-2.97	-0.75	3.94	10	15.19	18.58	20.46	19.5	14.27	9.25	3.53	-1.7	9.11
RO-ST20	-4.52	-2.48	1.66	7.78	12.87	16.05	17.7	16.82	11.79	7.09	1.64	-3.32	6.92
RO-ST21	-6.71	-4.89	-1.48	4.39	9.45	12.37	13.8	13.08	8.36	4.02	-1.07	-5.72	3.8
RO-ST22	-3.41	-1.04	3.33	9.5	14.66	18.06	19.75	18.71	13.51	8.69	3.05	-2.17	8.56
RO-ST23	-4.14	-2.11	1.26	7.09	12.68	16.01	17.48	16.45	11.39	7.11	1.92	-2.97	6.85
RO-ST24	-4.39	-2.4	0.78	6.47	12.1	15.57	17.09	16.09	11	6.69	1.55	-3.2	6.45
RO-ST25	-5.94	-4.22	-1.42	3.93	9.38	12.71	14.27	13.54	8.62	4.51	-0.35	-4.74	4.18
RO-ST26	-2.95	-0.6	2.76	8.22	14.05	17.9	19.83	18.87	13.25	8.39	2.97	-1.85	8.37
RO-ST27	-2.62	-0.41	2.87	8.68	14.63	18.49	20.37	19.22	13.73	8.8	3.5	-1.6	8.8
RO-ST28	-4.74	-2.95	-0.14	5.53	11.22	14.61	16.2	15.28	10.3	5.91	0.96	-3.72	5.7
RO-ST29	-4.37	-2.53	0.4	6.22	11.96	15.36	16.89	15.89	10.93	6.48	1.45	-3.33	6.28
RO-ST30	-3.27	-1.21	1.74	7.95	13.93	17.36	18.97	17.76	12.84	7.99	2.68	-2.35	7.87
RO-ST31	-3.5	-1.5	1.58	7.57	13.41	16.74	18.19	17.08	12.35	7.62	2.28	-2.65	7.43
RO-ST32	-4.04	-2.35	0.68	6.49	12.32	15.49	16.98	15.98	11.27	6.85	1.66	-3.31	6.5
RO-ST33	-5.46	-4.07	-1.04	4.76	10.47	13.48	14.79	14.04	9.5	5.3	0.34	-4.52	4.8
RO-ST34	-6.93	-5.42	-2.26	3.39	8.72	11.57	12.92	12.31	7.82	3.64	-1.19	-5.82	3.23
RO-ST35	-6.09	-4.57	-1.25	4.55	10.03	12.88	14.35	13.79	9.14	4.89	-0.1	-4.87	4.4
RO-ST36	-3.09	-1.2	3.32	9.41	14.64	17.79	19.61	18.77	13.66	8.88	3.44	-1.84	8.62
RO-ST37	-2.55	-0.8	4.01	9.8	14.74	17.86	19.84	19.14	14.07	9.27	3.98	-1.42	8.99
RO-ST38	-4.92	-3.72	0.65	6.2	10.88	13.56	15.48	15.25	10.43	6.04	1.36	-3.74	5.62
RO-ST39	-4.37	-2.06	0.87	6.4	11.66	15.14	16.7	15.91	10.92	6.42	1.02	-3.17	6.28
RO-ST40	-3.72	-1.5	1.66	7.19	12.65	16.13	17.68	16.89	11.8	7.18	1.62	-2.61	7.08
RO-ST41	-4.62	-2.87	0.11	5.38	10.78	13.89	15.4	15.03	10.22	6	0.66	-3.41	5.55

## Sheet: gti
Code	gti_surf_0	gti_surf_1	gti_surf_2	gti_surf_3	gti_surf_4	gti_surf_5	gti_surf_6	gti_surf_7	gti_surf_8	gti_surf_9	gti_sur_10	gti_sur_11	gti_sur_12
SK-ST1	130	1164	87	20	47	29	28	63	99	152	173	172	164
SK-ST2	136	1204	91	24	50	33	32	67	104	154	172	172	169
SK-ST3	129	1164	86	22	47	30	29	64	100	151	171	170	165
SK-ST4	135	1205	92	24	50	32	32	67	103	156	174	173	166
SK-ST5	135	1205	92	22	50	31	31	66	103	155	175	175	169
SK-ST6	136	1218	92	23	51	33	32	68	105	156	175	174	171
SK-ST7	127	1115	82	13	42	25	22	59	96	148	170	169	163
SK-ST8	129	1156	86	22	47	30	29	64	100	150	169	168	163
SK-ST9	133	1183	89	23	49	32	31	66	102	152	170	169	166
SK-ST10	128	1155	86	21	46	28	28	62	98	151	171	171	164
SK-ST11	131	1192	93	25	52	31	34	67	103	155	170	168	164
SK-ST12	132	1234	97	32	59	36	41	74	107	156	170	167	163
SK-ST13	126	1172	90	22	46	31	30	64	101	155	172	171	164
SK-ST14	118	1091	81	18	38	26	24	56	92	147	166	166	158
SK-ST15	128	1189	93	23	48	32	32	67	103	157	172	170	165
SK-ST16	125	1146	92	22	47	29	31	62	98	150	166	163	161
SK-ST17	127	1181	98	28	55	36	37	71	102	149	161	159	158
SK-ST18	117	1079	88	21	47	30	29	60	92	137	154	154	151
SK-ST19	119	1087	93	23	50	32	31	63	93	135	150	150	147
SK-ST20	129	1168	92	30	54	35	38	70	102	148	160	154	155
SK-ST21	114	1012	74	18	39	24	24	53	85	134	152	149	146
SK-ST22	135	1206	105	34	64	40	43	74	102	145	156	154	155
SK-ST23	122	1105	87	24	48	31	32	63	95	142	157	153	151
SK-ST24	124	1140	88	26	50	31	33	64	98	146	164	161	155
SK-ST25	136	1241	95	26	54	34	35	72	107	158	178	176	170
SK-ST26	121	1115	85	21	45	28	27	58	94	145	167	167	157
SK-ST27	122	1133	92	24	51	32	32	64	96	145	161	160	153
SK-ST28	124	1185	98	29	56	37	37	70	101	149	164	164	156
SK-ST29	128	1208	97	25	53	34	34	68	103	156	173	174	164
SK-ST30	123	1163	95	25	51	34	34	66	100	150	163	165	157
SK-ST31	126	1175	98	24	51	35	33	67	102	152	164	164	159
SK-ST32	136	1295	110	36	63	44	46	81	114	162	170	167	165
SK-ST33	129	1190	94	22	48	32	30	67	103	156	172	172	165
SK-ST34	129	1190	91	21	44	31	29	65	102	158	175	176	169
SK-ST35	124	1134	92	21	47	29	30	62	98	147	162	162	160
SK-ST36	122	1114	90	22	48	30	31	62	96	143	158	156	155
SK-ST37	127	1167	97	29	56	37	38	71	102	145	157	153	155
SK-ST38	117	1004	87	21	47	30	28	60	86	121	135	134	138
SK-ST39	125	1143	93	26	51	34	33	68	99	142	158	157	157
SK-ST40	121	1063	85	22	48	32	31	65	92	133	145	142	145
SK-ST41	124	1107	88	25	48	32	33	63	95	141	155	151	152
SK-ST42	120	1087	84	21	45	28	29	59	92	144	159	155	151
SK-ST43	125	1110	87	23	49	30	31	64	96	146	158	151	150
SK-ST44	116	1040	76	17	39	24	23	53	88	137	160	157	150
SK-ST45	109	970	71	13	34	20	18	46	80	130	154	153	143
SK-ST46	126	1095	89	24	52	32	33	64	90	136	149	148	152
SK-ST47	120	1098	90	21	47	31	29	61	94	140	157	156	153
SK-ST48	134	1270	103	33	61	40	42	75	109	158	175	173	165
SK-ST49	132	1224	96	26	54	34	34	69	105	156	177	175	167
SK-ST50	123	1130	87	23	48	29	30	61	96	146	167	164	157
UA-ST1	123	1183	89	22	47	33	31	67	100	157	173	174	165
UA-ST2	107	1044	78	18	41	29	25	59	88	141	156	156	146
UA-ST3	121	1153	92	29	55	37	39	69	98	144	159	157	154
UA-ST4	120	1143	89	31	54	39	40	71	97	138	158	153	153
UA-ST5	120	1119	86	24	48	32	33	64	95	141	162	160	155
UA-ST6	120	1112	86	25	48	33	34	64	95	141	158	157	151
UA-ST7	124	1159	91	29	54	38	40	71	100	147	158	155	151
UA-ST8	125	1159	92	26	52	34	36	67	99	149	163	161	154
UA-ST9	123	1142	89	24	49	32	33	64	98	149	163	163	155
UA-ST10	123	1140	87	25	46	32	32	65	98	147	166	163	156
UA-ST11	119	1096	85	23	45	31	31	62	94	141	158	156	150
UA-ST12	121	1124	87	25	48	32	34	64	97	144	160	159	153
RO-ST1	105	1015	82	20	46	32	27	62	86	129	144	147	134
RO-ST2	112	1086	90	14	50	32	25	69	96	141	157	155	145
RO-ST3	112	1126	93	31	55	41	39	73	96	136	158	150	143
RO-ST4	112	1126	93	31	55	41	39	73	96	136	158	150	143
RO-ST5	123	1262	98	32	58	46	41	80	109	158	178	174	164
RO-ST6	120	1213	96	34	60	45	44	81	104	148	166	160	156
RO-ST7	108	1040	80	20	43	29	27	57	87	132	156	152	147
RO-ST8	118	1127	92	25	53	37	34	72	97	141	156	154	149
RO-ST9	121	1110	91	24	51	35	34	68	92	138	152	152	151
RO-ST10	133	1362	109	35	64	48	45	83	118	169	198	190	173
RO-ST11	97	948	74	19	38	30	25	60	83	122	139	136	126
RO-ST12	134	1334	108	36	63	51	48	87	114	164	182	179	168
RO-ST13	134	1311	104	30	58	43	39	81	112	168	186	185	171
RO-ST14	133	1329	106	34	61	49	43	87	114	170	183	183	166
RO-ST15	131	1274	98	27	54	41	37	79	109	166	183	181	168
RO-ST16	129	1258	97	28	53	43	39	79	108	163	178	176	164
RO-ST17	116	1123	89	22	47	34	29	67	97	145	165	162	149
RO-ST18	135	1321	107	28	59	43	42	83	114	167	185	184	174
RO-ST19	132	1290	102	27	55	41	39	79	110	164	185	185	172
RO-ST20	126	1267	98	30	54	43	38	81	108	163	180	179	167
RO-ST21	123	1238	97	33	58	45	42	80	105	154	173	169	158
RO-ST22	128	1284	99	28	55	43	38	80	110	164	186	183	170
RO-ST23	132	1338	105	35	61	50	45	87	116	165	188	183	171
RO-ST24	117	1160	91	29	52	40	35	73	100	143	167	160	152
RO-ST25	123	1230	100	35	60	46	42	81	106	148	173	161	154
RO-ST26	135	1382	110	40	67	52	48	86	120	169	193	186	177
RO-ST27	122	1239	96	29	55	40	36	72	107	156	184	176	166
RO-ST28	124	1286	101	38	64	51	47	85	112	157	177	168	162
RO-ST29	126	1274	99	32	59	47	41	81	110	160	179	173	166
RO-ST30	120	1218	96	32	57	43	41	74	105	150	174	165	161
RO-ST31	116	1158	91	27	51	37	35	69	99	144	169	162	158
RO-ST32	118	1155	91	29	53	39	37	70	99	143	164	157	155
RO-ST33	120	1177	95	31	57	41	41	75	100	143	162	159	154
RO-ST34	114	1019	83	20	45	29	27	58	84	126	146	146	142
RO-ST35	124	1228	98	31	58	42	42	78	104	155	171	167	159
RO-ST36	134	1316	105	28	57	43	42	83	113	168	185	184	175
RO-ST37	128	1261	98	25	52	39	37	76	108	164	182	182	169
RO-ST38	120	1177	91	24	50	36	34	69	100	154	169	170	161
RO-ST39	135	1416	116	45	73	57	56	92	121	171	194	185	171
RO-ST40	101	930	69	14	28	19	17	41	77	126	152	149	136
RO-ST41	119	1179	101	35	62	49	43	85	102	139	151	149	143

## Sheet: par-photsynt. active radiation
Code	par_01	par_02	par_03	par_04	par_05	par_06	par_07	par_08	par_09	par_10	par_11		par_13
SK-ST1	13	23	40	58	73	76	76	68	45	29	14	10	527
SK-ST2	15	24	41	60	74	76	76	68	46	30	15	11	535
SK-ST3	14	23	40	58	73	75	76	68	46	30	14	11	528
SK-ST4	14	22	40	58	72	75	75	67	45	29	14	10	520
SK-ST5	15	24	42	61	75	78	77	69	47	31	15	11	545
SK-ST6	15	24	41	60	75	77	77	69	47	31	15	11	543
SK-ST7	11	22	40	59	74	76	77	68	46	29	13	7	520
SK-ST8	14	23	39	58	72	74	75	67	45	30	14	11	522
SK-ST9	15	24	41	59	74	75	75	67	46	30	15	11	531
SK-ST10	14	23	40	58	73	76	76	68	45	29	14	10	525
SK-ST11	14	22	39	56	71	73	74	66	44	28	13	10	509
SK-ST12	14	23	39	55	69	72	73	65	43	28	14	11	505
SK-ST13	14	22	41	56	73	75	76	69	46	29	15	11	526
SK-ST14	13	21	40	56	72	75	75	68	45	29	14	10	519
SK-ST15	14	22	41	56	73	75	76	68	45	29	14	10	524
SK-ST16	14	22	41	56	71	72	73	66	44	28	13	10	511
SK-ST17	15	23	42	55	69	70	70	64	44	30	15	11	507
SK-ST18	14	23	41	55	69	70	70	63	43	29	15	10	504
SK-ST19	15	24	43	54	66	67	67	61	43	30	16	12	497
SK-ST20	14	22	38	55	67	67	69	63	42	28	14	11	489
SK-ST21	12	20	35	53	66	68	69	61	40	26	12	10	472
SK-ST22	15	25	42	56	67	68	68	61	42	29	15	12	499
SK-ST23	15	23	40	55	68	68	70	64	43	29	15	12	503
SK-ST24	14	22	38	54	68	70	72	64	43	28	14	11	497
SK-ST25	15	24	41	59	74	77	77	68	46	31	15	11	539
SK-ST26	15	25	42	57	72	75	76	67	45	30	15	12	531
SK-ST27	16	25	43	56	69	72	72	65	44	30	15	12	519
SK-ST28	15	24	42	53	67	71	71	64	43	30	15	12	508
SK-ST29	16	25	44	57	73	77	76	69	46	31	16	12	539
SK-ST30	15	23	42	55	69	73	72	66	44	29	15	11	514
SK-ST31	14	23	42	55	69	72	72	66	44	29	15	10	511
SK-ST32	15	24	43	56	70	72	72	66	45	30	16	12	521
SK-ST33	14	23	43	58	73	76	76	69	47	31	15	11	535
SK-ST34	14	22	42	58	75	78	78	70	47	30	15	11	540
SK-ST35	14	22	41	56	71	72	72	66	44	28	14	10	510
SK-ST36	15	24	42	55	70	70	71	65	44	29	15	11	509
SK-ST37	15	23	41	54	67	67	68	62	43	29	15	11	496
SK-ST38	14	23	41	53	63	61	61	55	40	29	15	11	467
SK-ST39	15	23	41	55	69	70	70	63	44	30	15	12	508
SK-ST40	14	22	37	53	64	63	65	59	40	28	14	10	470
SK-ST41	15	22	39	55	67	67	69	62	43	28	14	11	493
SK-ST42	14	22	39	55	68	70	71	65	43	28	14	11	501
SK-ST43	12	21	37	53	65	66	69	62	41	27	13	10	476
SK-ST44	13	22	38	55	69	71	73	64	43	28	13	10	498
SK-ST45	10	20	38	54	68	71	72	63	41	26	11	7	480
SK-ST46	12	20	36	53	65	65	65	58	37	25	13	9	459
SK-ST47	16	25	43	56	69	70	71	64	45	31	16	12	518
SK-ST48	16	25	42	57	71	75	76	67	45	30	16	12	532
SK-ST49	15	25	42	58	73	77	77	68	46	31	15	12	540
SK-ST50	15	24	41	56	71	73	75	66	45	29	15	12	522
UA-ST1	15	24	42	56	74	78	78	71	47	32	16	11	543
UA-ST2	12	20	36	49	65	69	69	63	41	28	14	9	475
UA-ST3	17	25	41	54	68	69	70	63	44	31	17	13	512
UA-ST4	17	24	39	52	66	67	69	60	42	31	17	13	497
UA-ST5	16	24	40	55	69	71	72	64	44	30	16	12	514
UA-ST6	16	23	39	54	67	70	71	63	43	30	16	12	504
UA-ST7	15	22	38	53	66	68	68	62	42	29	15	11	488
UA-ST8	15	23	40	55	68	71	71	65	43	29	15	11	504
UA-ST9	15	23	40	55	69	72	72	66	44	29	14	11	508
UA-ST10	14	21	39	55	69	72	73	65	44	29	14	11	507
UA-ST11	14	22	38	53	67	70	71	63	43	28	15	11	494
UA-ST12	15	22	39	54	68	71	71	64	43	29	15	12	503
RO-ST1	14	24	41	51	64	69	69	62	43	32	17	11	498
RO-ST2	11	23	40	51	64	68	69	62	43	31	15	7	483
RO-ST3	18	26	42	51	64	67	70	61	43	33	19	15	509
RO-ST4	18	26	42	51	64	67	70	61	43	33	19	15	509
RO-ST5	18	26	43	54	72	76	78	69	47	34	20	14	550
RO-ST6	18	26	42	53	68	71	73	64	45	34	19	14	529
RO-ST7	14	22	40	52	69	70	72	63	43	29	15	10	498
RO-ST8	15	24	41	53	66	68	69	62	43	32	17	11	503
RO-ST9	17	26	43	55	68	68	69	63	43	33	18	13	515
RO-ST10	20	30	48	59	76	83	86	74	52	37	22	16	603
RO-ST11	13	19	35	45	59	62	64	56	39	29	15	10	445
RO-ST12	19	27	46	57	72	77	78	70	49	36	21	15	569
RO-ST13	18	27	47	60	75	81	82	74	50	36	20	14	585
RO-ST14	17	26	44	57	71	79	79	72	48	36	20	14	563
RO-ST15	17	25	44	58	74	79	80	73	48	35	19	13	566
RO-ST16	17	25	43	57	72	77	78	71	48	35	19	13	554
RO-ST17	16	25	44	55	69	74	75	68	47	34	18	12	537
RO-ST18	18	26	46	59	76	80	80	72	49	35	19	12	573
RO-ST19	18	26	46	59	76	81	81	72	49	36	19	13	576
RO-ST20	17	25	43	55	73	78	78	70	47	35	19	13	552
RO-ST21	19	26	43	55	70	74	76	67	46	35	20	15	546
RO-ST22	18	26	45	58	75	80	82	72	49	36	20	13	575
RO-ST23	19	27	46	58	75	80	81	71	50	37	21	15	579
RO-ST24	18	27	44	55	69	72	75	65	47	36	21	15	543
RO-ST25	19	28	45	55	68	71	76	65	47	36	21	16	544
RO-ST26	20	29	47	58	76	80	83	72	51	36	22	16	591
RO-ST27	19	28	45	56	75	78	82	70	50	35	21	15	574
RO-ST28	19	27	43	53	70	73	76	67	47	35	20	15	545
RO-ST29	18	27	44	56	73	76	78	70	49	35	20	14	560
RO-ST30	19	27	43	54	71	73	76	66	47	33	20	15	542
RO-ST31	18	26	43	54	72	73	76	66	46	33	19	14	538
RO-ST32	17	25	41	53	69	70	72	63	45	32	18	14	520
RO-ST33	19	27	43	54	69	70	72	64	45	34	19	14	528
RO-ST34	16	26	43	56	67	68	68	61	43	32	17	12	507
RO-ST35	18	27	43	55	70	74	75	68	46	35	19	14	544
RO-ST36	17	25	45	58	76	80	80	72	48	35	18	12	566
RO-ST37	16	24	43	56	74	79	79	71	47	33	17	11	549
RO-ST38	16	24	41	54	71	75	75	68	45	32	17	12	531
RO-ST39	21	29	47	57	73	79	82	71	50	36	22	17	583
RO-ST40	8	17	40	52	66	69	72	63	43	26	9	7	472
RO-ST41	17	25	42	52	64	67	68	61	44	34	19	14	505

## Sheet: terrain slope
Code	slope
SK-ST1	20.2
SK-ST2	0.6
SK-ST3	7.7
SK-ST4	9
SK-ST5	3.1
SK-ST6	0.9
SK-ST7	20.4
SK-ST8	13.7
SK-ST9	2.7
SK-ST10	8
SK-ST11	15.2
SK-ST12	13.3
SK-ST13	6.6
SK-ST14	13.2
SK-ST15	4.5
SK-ST16	1.3
SK-ST17	9.3
SK-ST18	2.8
SK-ST19	18.9
SK-ST20	9.9
SK-ST21	16.5
SK-ST22	23.8
SK-ST23	1.6
SK-ST24	21.8
SK-ST25	7.8
SK-ST26	9.5
SK-ST27	1.4
SK-ST28	7.9
SK-ST29	6
SK-ST30	12.2
SK-ST31	19.5
SK-ST32	20.4
SK-ST33	3.3
SK-ST34	3.8
SK-ST35	16.9
SK-ST36	3.3
SK-ST37	7.2
SK-ST38	2.3
SK-ST39	6.3
SK-ST40	1.8
SK-ST41	5.7
SK-ST42	10.8
SK-ST43	8
SK-ST44	6.5
SK-ST45	15.7
SK-ST46	9.6
SK-ST47	12.3
SK-ST48	10.2
SK-ST49	10
SK-ST50	10.7
UA-ST1	6.9
UA-ST2	28.4
UA-ST3	4
UA-ST4	25.6
UA-ST5	8.7
UA-ST6	1.6
UA-ST7	4.7
UA-ST8	2.2
UA-ST9	3.5
UA-ST10	1.1
UA-ST11	6
UA-ST12	4.3
RO-ST1	24.9
RO-ST2	34.1
RO-ST3	22.1
RO-ST4	22.1
RO-ST5	9.8
RO-ST6	9.5
RO-ST7	25.8
RO-ST8	9.4
RO-ST9	5.2
RO-ST10	0.6
RO-ST11	30.4
RO-ST12	13.7
RO-ST13	1
RO-ST14	1.3
RO-ST15	5
RO-ST16	2.1
RO-ST17	20.7
RO-ST18	6
RO-ST19	4.4
RO-ST20	8.1
RO-ST21	3
RO-ST22	5.9
RO-ST23	7.7
RO-ST24	6.3
RO-ST25	3.6
RO-ST26	8.9
RO-ST27	7.9
RO-ST28	6.8
RO-ST29	1.7
RO-ST30	17.5
RO-ST31	3.9
RO-ST32	6.5
RO-ST33	7.9
RO-ST34	17.1
RO-ST35	9.7
RO-ST36	5.6
RO-ST37	6.8
RO-ST38	10.6
RO-ST39	11.9
RO-ST40	34.2
RO-ST41	16
